# Supplementary material for: The Persistence of Hepatitis C Virus Infection in Hepatocytes Promotes Hepatocellular Carcinoma Progression by Pro-Inflammatory Interluekin-8 Expression
Source: Biomedicines. 2021 Oct 11;9(10):1446. doi: 10.3390/biomedicines9101446 (PMC8533125; doi:10.3390/biomedicines9101446)
Supplement: Supplementary file 1 [file biomedicines-09-01446-s001.zip]

Archive with 1 entries (1 files):
- biomedicines-1385051-supplementary.pdf
